# Supplementary material for: CGRP monoclonal antibodies in migraine: an efficacy and tolerability comparison with standard prophylactic drugs
Source: J Headache Pain. 2021 Oct 25;22(1):128. doi: 10.1186/s10194-021-01335-2 (PMC8547103; doi:10.1186/s10194-021-01335-2)
Supplement: Supplementary file 1 — Additional file 1: Table S1. overview of all included trials of currently used prophylactics excluding CGRP-based therapies. [file 10194_2021_1335_MOESM1_ESM.xlsx]

## Sheet: Blad1
Supplementary Table: overview of all included trials of currently used prophylactics excluding CGRP-based therapies.
Propranolol	First author	Year	SD	Treatment arms	N	NDO	NDO/P	Change in MMD	Change in MMD versus placebo	Number of drop outs	Drop out ratio
	Weber	1972	24	80mg	25					0	0
				placebo	25					0	0
	Borgesen	1974	2*12	120mg	45					0	0
				placebo	45					2	0.0444444
	Wideroe	1974	2*12	160mg	30					0	0
				placebo	30					0	0
	Diamond	1976	2*4-8	80-160mg	83					6	0.0722892
				placebo	83					1	0.0120482
	Forssman	1976	2x12w	240mg	40	40				3	0.075
				placebo	40		40			2	0.05
	Stensrud	1976	3*4	160mg	40	40				1	0.025
				placebo	20		20			0	0
	Tfelt-Hansen	1984	3*12	160mg	89	89				5	0.0561798
				timolol 20mg	89
				placebo	90		90			2	0.0222222
	Ahuja	1985	2*8	120mg	26
				placebo	26
	Johnson	1986	3*12	240mg	29	29				1	0.0344828
				placebo	29		29			1	0.0344828
	Mikkelsen	1986	3*12	120mg	39	39				2	0.0512821
				placebo	39		39			0	0
	Nadelmann	1986	24	60-320mg	57					0	0
				placebo	57					0	0
	Solomon	1986	3*8	120mg	15					2	0.133333
				verapamil 240mg	15
				placebo	15					0	0
	Kuritzky	1987	16	160mg	14
				placebo	17
	Pradalier	1989	12	160mg	24	24				0	0
				placebo	31		31			1	0.0322581
	Diener	1996	16	120mg	78	78				6	0.0769231
				placebo	55		55			1	0.0181818
	Kaniecki	1997	3*4-12	180-240mg	37					1	0.027027
				valproate 1500-2000mg	37
				placebo	37					0	0
	Diener	2004	26	160mg	143	143		-1.9	-0.8	29	0.202797
				topiramate 100mg	139			-1.8
				topiramate 200mg	143			-1.3
				placebo	143		143	-1.1		15	0.104895
	Stovner	2013	3*12	80-160mg	72	72		-1.91	-0.62	2	0.0277778
				candesartan 8-16mg	72			-1.87
				placebo	72		72	-1.29		0	0
					886	554	519		-0.739721
Metoprolol	First author	Year		Treatment arms	N	NDO	NDO/P	Change in MMD	Change in MMD versus placebo	Number of drop outs	Drop out ratio
	Andersson	1983	8	200mg	34			-2.3	-2.11	1	0.0294118
				placebo	37			-0.19		1	0.027027
	Steiner	1987	8	100mg	28			-1.9	-0.9	1	0.0357143
				placebo	31			-1		0	0
	Kangasniemi	1987	2*8	200mg	77					1	0.012987
				placebo	77					0	0
	Siniatchkin	2007	12	50-200mg	10					0	0
				placebo	10					0	0
					149				-1.56085
Topiramate (EM)
	Storey	2001	16	200mg	19					2	0.105263
				placebo	21		21			0	0
	Diener	2004	26	100mg	139			-1.8	-0.7	100	0.35461
				200mg	143			-1.3	-0.2
				propranolol 160mg	143			-1.9
				placebo	143		143	-1.1		15	0.104895
	Mei	2004	16	100mg	58					17	0.293103
				placebo	57		57			2	0.0350877
	Silberstein	2004	26	50mg	125			-1.6	-0.5	83	0.224324
				100mg	128			-2.7	-1.6
				200mg	117			-2.7	-1.6
				placebo	117		117	-1.1		11	0.0940171
	Brandes	2004	26	50mg	120					77	0.212121
				100mg	122			-2.6	-1.3
				200mg	121			-2.9	-1.6
				placebo	120		120	-1.3		14	0.116667
	Silberstein	2006	20	200mg	138					21	0.152174
				placebo	73		73			4	0.0547945
	de Tommaso	2007	8	100mg	15					1	0.0666667
				levetiracetam 1000mg	15
				placebo	15		15			0	0
	Lipton	2011	26	100mg	188			-6.6	-1.3	21	0.111702	taper/exit nooit meegeteld
				placebo	197		197	-5.3		18	0.0913706
					1433		743		-1.21707		0.138566
Valproate	First author	Year		Treatment arms	N	NDO	NDO/P	Change in MMD	Change in MMD versus placebo	Number of drop outs	Drop out ratio
	Hering	1992	2*8	800mg	32					1	0.03125
				placebo	32					0	0
	Jensen	1994	2*12	1000-1500mg	43			-2.6	-2.6	4	0.0930233
				placebo	43			0		2	0.0465116
	Mathew	1995	12	250mg up to a mean dosage of 1196mg	70			-3.01	-2.01	9	0.128571
				placebo	37			-1		2	0.0540541
	Kaniecki	1997	3*4-12	1500-2000mg	37					4	0.108108
				placebo	37					0	0
				propranolol 180-240mg	37
	Klapper	1997	12	500-1500mg	132					25	0.189394
				placebo	44					2	0.0454545
	Freitag	2002	12	500-1000mg	122			-2	-1.3	10	0.0819672
				placebo	115			-0.7		10	0.0869565
					436				-1.73667		0.0696116
Amitriptyline
	Couch	1979	4	50-100mg	55					5	0.0909091
				placebo	61					2	0.0327869
	Couch	2011	20	25-100mg	194					23	0.118557
				placebo	197					13	0.0659898
	Goncalves	2016	12	25mg	59			-2.2	-1.1
				melatonin 3mg	60			-2.7
				placebo	59			-1.1
					308				-1.1
Candesartan
	Tronvik	2003	2*12	16mg	60			-2.7	-1.2	1	0.0166667
				placebo	60			-1.5		0	0
	Stovner	2013	3*12	8-16mg	72			-1.87	-0.58	1	0.0138889
				placebo	72			-1.29		0	0
				propranolol 80-160mg	72			-1.91
					132				-0.861818		0.0151515
Topiramate (CM)
	Silvestrini	2003	9	50mg	14					1	0.0714286
				placebo	14					0	0
	Diener	2007	16	50-200mg	32			-3.5	-3.7	6	0.1875
				placebo	27			0.2		3	0.111111
	Silberstein	2007	16	100mg	165			-5.6	-1.5	18	0.109091
				placebo	163			-4.1		10	0.0613497
					211				-1.8354		0.0547579
OnabotulinumtoxinA (CM)
	Aurora	2010	24	155-195U	341			-7.6	-1.5	11	0.0322581
				placebo	338			-6.1		2	0.00591716
	Diener	2010	24	155-195U	347			-8.7	-2.4	8	0.0230548
				placebo	358			-6.3		3	0.00837989
					688				-2		0.0146749
For the group averages of both the 'change in MMD versus placebo' and 'drop out ratio (verum minus placebo) ' the number was weighted against the size of each trial
EM: episodic migraine; CM: chronic migraine; N: number of patients (in bold the total number of patients treated with verum is calculated per agent)
SD: study duration in weeks; crossover trials are indicated with 'x*y' with x being the number of comparators and y the time being on one of the comparators
